# Supplementary material for: Evolutionary genetics of pulmonary anatomical adaptations in deep-diving cetaceans
Source: BMC Genomics. 2024 Apr 4;25:339. doi: 10.1186/s12864-024-10263-9 (PMC10993460; doi:10.1186/s12864-024-10263-9)
Supplement: Supplementary file 2 — Supplementary Material 2 [file 12864_2024_10263_MOESM2_ESM.xls]

## Sheet: Table S1
Table S1. 42 pulmonary-fibrosis-related genes and their function.
Gene	Name	Gene Function
AP3B1	Adaptor-related protein complex 3 beta 1 subunit	Recruitment of clathrin to membranes and the recognition of sorting signals within the cytosolic tails of transmembrane cargo molecules
BDKRB1	Bradykinin B1 receptor	Promote the proliferation of fibroblasts and the secretion of collagen and other extracellular matrix molecules
CHRM3	Cholinergic receptor muscarinic 3	Inhibition of adenylate cyclase, breakdown of phosphoinositides and modulation of potassium channels through the action of G proteins
IL1A	Interleukin 1 alpha	Cytokine constitutively present intracellularly in nearly all resting non-hematopoietic cells that plays an important role in inflammation and bridges the innate and adaptive immune systems
IL1RN	Interleukin 1 receptor antagonist	Inhibitor of pro-inflammatory effect of IL-1alpha and IL-1beta
MBL2	Mannose-binding lectin 2	Calcium-dependent lectin involved in innate immune defense
PLAU	Plasminogen activator, urokinase	Specifically cleaves the zymogen plasminogen to form the active enzyme plasmin
PTGS2	Prostaglandin-endoperoxide synthase 2	Play a particular role in the inflammatory response
SERPINE1	Serpin family E member 1	As plau inhibitor, it is involved in the regulation of cell adhesion and spreading
SFTPA2	Surfactant protein A2	To modulate innate and adaptive immunity
SFTPB	Surfactant protein B	Promote alveolar stability by lowering the surface tension at the air-liquid interface in the peripheral air spaces
SFTPC	Surfactant protein C	Pulmonary surfactant associated proteins promote alveolar stability by lowering the surface tension at the air-liquid interface in the peripheral air spaces
TFPI	Tissue factor pathway inhibitor	Possesses an antithrombotic action and also the ability to associate with lipoproteins in plasma
TGFB1	Transforming growth factor beta 1	Set of peptides that controls proliferation,differentiation,and other functions in many cell types
BRD4	Bromodomain containing 4	Romotes phosphorylation of 'Ser-2' of the C-terminal domain (CTD) of RNA polymerase II
EHMT2	Euchromatic histone-lysine N-methyltransferase 2	Histone methyltransferase that specifically mono- and dimethylates 'Lys-9' of histone H3 (H3K9me1 and H3K9me2, respectively) in euchromatin
SETD2	SET domain containing 2	Control fibroblast proliferation and collagen synthesis
TERT	Telomerase reverse transcriptase	Enzyme in telomerase complex maintaining telomere length
ABCA3	ATP-binding cassette transporter A3	The synthesis and transportation of pulmonary surfactant play a crucial role in maintaining pulmonary surface tension, and are key components in this process
DKC1	Dyskeratosis congenita 1	Involved in maintaining the stability and length of telomeres, regulating cell proliferation and differentiation and other physiological and pathological processes
TINF2	TERF1-interacting nuclear factor 2	Regulate telomere length and structure, and maintain telomere stability and protective function
RTEL1	Regulator of telomere elongation helicase 1	Unwind telomere DNA structure, maintain telomere stability and protective function, and prevent unnecessary telomere shortening and damage.
PARN	Poly(A)-specific ribonuclease	Involved in mRNA polyadenylation and degradation processes, regulating mRNA stability and translational efficiency and other biological processes.
IL8	Interleukin-8	Able to attract and activate white blood cells, promoting and maintaining inflammatory responses.
FAM13A	Family with sequence similarity 13 member A	Involved in the formation and maintenance of alveolar epithelial cells, regulating lung development and function.
TLR3	Toll-like receptor 3	Pathogen recognition and activation of innate immunity
HLA-DRB1	Human Leukocyte Antigen - DR Beta 1	Involved in antigen presentation and recognition processes of the immune system, regulating T cell activation and immune responses
DSP	Desmoplakin	Present in epithelial cells and cardiomyocytes, involved in the formation and maintenance of cell-cell connections.
OBFC1	Oligonucleotide/oligosaccharide-binding fold containing 1	Involved in regulating telomere length and stability, maintaining chromosomal integrity and stability, regulating cell proliferation and aging
TOLLIP	Toll interacting protein	Regulator of innate immune responses mediated by toll-like receptor and the transforming growth factor βsignaling pathway
ATP11A	ATPase phospholipid transporting 11A	Regulates the activity of calcium ion channels and transporter proteins in cells, affecting cellular metabolism and transport
MDGA2	MAM domain containing glycosylphosphatidylinositol anchor 2	Involved in neural development and synapse formation, regulating neural connectivity and function
MAPT	Microtubule Associated Protein Tau	Involved in regulating microtubule stability and assembly, affecting neural morphology and function
SPPL2C	Signal Peptide Peptidase Like 2C	Involved in regulating membrane protein cleavage and degradation, affecting cellular signaling and metabolism
DPP9	Dipeptidyl Peptidase 9	Involved in regulating apoptosis, cell cycle, DNA repair and other processes, affecting cell growth and proliferation
MMP7	Matrix Metallopeptidase 7	Degrades casein, gelatins of types I, III, IV, and V, and fibronectin. Activates procollagenase
WISP1	WNT1 inducible signaling pathway protein 1	Adheres to skin and melanoma fibroblasts. In vitro binding to skin fibroblasts occurs through the proteoglycans, decorin and biglycan
OPN	Osteopontin	Regulate apoptosis, regulating cell survival and death
FKBP10	FKBP prolyl isomerase 10	Accelerate the folding of proteins during protein synthesis.
PINK1	PTEN-induced putative kinase 1	Inhibit ROS (reactive oxygen species) production and activation of NF-κB signaling pathway
RXFP1	Relaxin Family Peptide Receptor 1	Stimulation of adenylate cyclase and an increase of cAMP
PTPN11	Protein Tyrosine Phosphatase Non-Receptor Type 11	Regulate a variety of cell growth factors and their receptor pathways, regulate cell proliferation and differentiation

## Sheet: Table S2
Table S2. Taxonomic information and genome assembly quality assessment of the species used in this study.
Superorder	Order	Species	Accession of RefSeq/GenBank assembly	Scaffold N50（kb）
Euarchontoglires	Primates	Homo sapiens	GCF_000001405.40	67795
Euarchontoglires	Primates	Rhinopithecus roxellana	GCF_007565055.1	144560
Euarchontoglires	Primates	Rhinopithecus bieti	GCF_001698545.2	2229
Euarchontoglires	Rodentia	Mus musculus	GCF_000001635.27	106145
Euarchontoglires	Rodentia	Rattus norvegicus	GCF_015227675.2	135013
Euarchontoglires	Lagomorpha	Oryctolagus cuniculus	GCF_000003625.3	35973
Euarchontoglires	Lagomorpha	Ochotona curzoniae	GCF_017591425.1	33877
Laurasiatheria	Cetartiodactyla	Tursiops truncatus	GCF_011762595.1	108430
Laurasiatheria	Cetartiodactyla	Orcinus orca	GCF_937001465.1	114219
Laurasiatheria	Cetartiodactyla	Delphinapterus leucas	GCF_002288925.2	31183
Laurasiatheria	Cetartiodactyla	Lipotes vexillifer	GCF_000442215.1	2419
Laurasiatheria	Cetartiodactyla	Physeter catodon	GCF_002837175.2	122182
Laurasiatheria	Cetartiodactyla	Balaenoptera acutorostrata	GCF_000493695.1	12844
Laurasiatheria	Cetartiodactyla	Balaenoptera musculus	GCF_009873245.2	110315
Laurasiatheria	Cetartiodactyla	Globicephala melas	GCF_006547405.1	18103
Laurasiatheria	Cetartiodactyla	Lagenorhynchus obliquidens	GCF_003676395.1	28372
Laurasiatheria	Cetartiodactyla	Monodon monoceros	GCF_005190385.1	107566
Laurasiatheria	Cetartiodactyla	Neophocaena asiaeorientalis	GCF_003031525.2	6341
Laurasiatheria	Cetartiodactyla	Phocoena sinus	GCF_008692025.1	115469
Laurasiatheria	Cetartiodactyla	Bos taurus	GCF_002263795.2	103309
Laurasiatheria	Cetartiodactyla	Ovis aries	GCF_016772045.1	101274
Laurasiatheria	Cetartiodactyla	Sus scrofa	GCF_000003025.6	88232
Laurasiatheria	Cetartiodactyla	Bos mutus	GCF_000298355.1	1408
Laurasiatheria	Cetartiodactyla	Bos grunniens	GCA_005887515.2	114387
Laurasiatheria	Perissodactyla	Equus caballus	GCF_002863925.1	87231
Laurasiatheria	Perissodactyla	Equus asinus	GCF_016077325.2	98590
Laurasiatheria	Carnivora	Odobenus rosmarus	GCF_000321225.1	2617
Laurasiatheria	Carnivora	Phoca vitulina	GCF_004348235.1	41024
Laurasiatheria	Carnivora	Leptonychotes weddellii	GCF_000349705.1	904
Laurasiatheria	Carnivora	Neomonachus schauinslandi	GCF_002201575.2	150811
Laurasiatheria	Carnivora	Callorhinus ursinus	GCF_003265705.1	31507
Laurasiatheria	Carnivora	Eumetopias jubatus	GCF_004028035.1	14019
Laurasiatheria	Carnivora	Zalophus californianus	GCF_009762305.2	147124
Laurasiatheria	Carnivora	Halichoerus grypus	GCF_012393455.1	1034
Laurasiatheria	Carnivora	Mirounga leonina	GCF_011800145.1	54233
Laurasiatheria	Carnivora	Canis familiaris	GCF_014441545.1	64037
Laurasiatheria	Carnivora	Ailuropoda melanoleuca	GCF_002007445.2	129246
Laurasiatheria	Carnivora	Ursus maritimus	GCF_017311325.1	72238
Laurasiatheria	Chiroptera	Rhinolophus ferrumequinum	GCF_004115265.1	88026
Laurasiatheria	Eulipotyphla	Erinaceus europaeus	GCF_000296755.1	3265
Afrotheria	Proboscidea	Loxodonta africana	GCF_000001905.1	46401
Afrotheria	Sirenia	Trichechus manatus	GCF_000243295.1	14443
Xenarthra	Pilosa	Choloepus didactylus	GCF_015220235.1	146178
Marsupialia	Dasyuromorphia	Sarcophilus harrisii	GCF_902635505.1	611347
Ornithorhynchidae	Monotremata	Ornithorhynchus anatinus	GCF_004115215.2	83338

## Sheet: Table S3
Table S3. Sequence accession information of 42 genes from 45 mammalian species used in this study. A space signifies the absence of the gene in this species' genome as determined by BLAST analysis.
Species name	AP3B1	BDKRB1	CHRM3	IL1A	IL1RN	MBL2	PLAU	PTGS2	SERPINE1	SFTPA2	SFTPB	SFTPC	TFPI	TGFB1	BRD4	EHMT2	SETD2	TERT	ABCA3	DKC1	TINF2	RTEL1	PARN	IL8	FAM13A	TLR3	HLA-DRB1	DSP	OBFC1	TOLLIP	ATP11A	MDGA2	MAPT	SPPL2C	DPP9	MMP7	WISP1	OPN	FKBP10	PINK1	RXFP1	PTPN11
Phoca vitulina	XM_032404145.1	XM_032405876.1	XM_032430380.1	XM_032410485.1	XM_032410490.1	XM_032423890.1	XM_032423660.1	XM_032393193.1	XM_032430786.1	BLAST	XM_032411189.1	XM_032411189.1	XM_032406521.1	XM_032390673.1	XM_032412291.1	XM_032398497.1	XM_032412599.1	XM_032415403.1	XM_032425717.1	XM_032398758.1	XM_032404823.1	XM_032387558.1	XM_032392145.1	XM_008693210.2	XM_032400813.1	XM_032413598.1	BLAST	XM_032424888.1	BLAST	XM_032414609.1	XM_032402596.1	XM_032405031.1	XM_032429427.1	XM_032429964.1	XM_032394436.1	XM_032427719.1	BLAST	BLAST	XM_032396503.1	XM_032392146.1	XM_032413076.1	XM_032431262.1
Leptonychotes weddellii	XM_031033257.1	XM_006751094.1	XM_006751543.2	XM_031040673.1	XM_031019962.1	XM_031041722.1	XM_031028298.1	XM_006730925.2	XM_006733718.2	BLAST	XM_031022174.1	XM_006744681.2	XM_031036449.1	XM_006747588.1	XM_006736704.2	XM_006738439.2	XM_031032312.1	XM_031018026.1	BLAST	XM_006736920.2	XM_006739570.2	XM_031019018.1	XM_031018930.1	XM_006729809.2	XM_031023851.1	XM_031037383.1	BLAST	XM_006743281.2	BLAST	XM_031036785.1	XM_031032746.1	XM_006727101.2	XM_006734331.2	XM_006734342.1	XM_031041684.1	XM_031036744.1	BLAST	BLAST	XM_006744363.2	XM_006738165.2	XM_031027730.1	XM_006735741.2
Neomonachus schauinslandi	XM_044916930.1	XM_021679680.1	XM_021696193.1	XM_044919131.1	XM_021697795.1	XM_021699952.1	XM_044916498.1	XM_021682594.2	XM_021692429.1	BLAST	XM_021697727.1	XM_021698917.2	XM_021703178.2	XM_021700786.2	XM_021683297.2	XM_044917542.1	XM_021686955.2	XM_021687107.2	XM_021697998.2	XM_044911525.1	XM_021695449.1	XM_044918499.1	XM_044915622.1	XM_021702264.2	XM_044913092.1	XM_021694245.1	BLAST	BLAST	BLAST	BLAST	XM_044913327.1	XM_021701373.2	XM_044921896.1	XM_021678369.1	XM_021705005.2	XM_021696469.2	BLAST	BLAST	XM_044921712.1	XM_021684089.2	XM_044912588.1	XM_021698495.1
Callorhinus ursinus	BLAST	XM_025869173.1	BLAST	XM_025867618.1	XM_025868221.1	BLAST	BLAST	XM_025877894.1	XM_025864747.1		XM_025868268.1	XM_025874011.1	XM_025848841.1	XM_025858587.1	XM_025864787.1	XM_025862420.1	XM_025885660.1	XM_025867494.1	BLAST	XM_025862848.1	XM_025870268.1	XM_025865008.1	XM_025855544.1	XM_025887638.1	XM_025873432.1	XM_025886208.1	BLAST	XM_025890974.1	BLAST	XM_025862018.1	XM_025874589.1	XM_025869208.1	BLAST	BLAST	XM_025861385.1	XM_025893453.1	XM_025871158.1	BLAST	XM_025861819.1	XM_025855759.1	XM_025874376.1	XM_025889656.1
Eumetopias jubatus	XM_028114479.1	XM_028103087.1	XM_028104470.1	XM_028122449.1	XM_028122401.1	XM_028109457.1	XM_028109749.1	XM_028121554.1	XM_028110115.1		XM_028122388.1	XM_028114404.1	XM_028124905.1	XM_028095808.1	XM_028095296.1	XM_028120638.1	XM_028087260.1	XM_028090014.1	XM_028111819.1	XM_028094907.1	XM_028114812.1	XM_028091168.1	XM_028117506.1	XM_028100774.1	XM_028117826.1	XM_028099871.1	BLAST	XM_028122883.1	BLAST	XM_028094230.1	XM_028087325.1	XM_028097835.1	XM_028087518.1	XM_028087424.1	XM_028126356.1	XM_028106051.1	BLAST	BLAST	XM_028094020.1	XM_028090775.1	XM_028104361.1	XM_028116559.1
Zalophus californianus	XM_027606183.2	XM_035728260.1	XM_027594112.2	XM_027623600.1	XM_027623540.1	XM_027587934.2	XM_027597186.2	XM_027613700.2	XM_027612810.1	BLAST	XM_027624121.2	XM_027599203.1	XM_027588240.2	XM_027619575.2	XM_035726073.1	XM_027603778.2	XM_027583187.2	XM_027604222.2	XM_027610271.2	XM_027608946.1	XM_027572647.2	XM_027620921.1	XM_027613111.2	XM_027599910.2	XM_027600473.2	XM_027600551.2	BLAST	BLAST	BLAST	BLAST	XM_027589031.2	XM_027570415.2	XM_035724653.1	XM_027626524.1	XM_027586239.2	XM_027580186.1	BLAST	BLAST	XM_027568125.1	XM_027573269.2	XM_027599133.1	XM_027575454.2
Halichoerus grypus	BLAST	XM_036104691.1	XM_036066829.1	XM_036103790.1	XM_036091607.1	XM_036089801.1	XM_036073044.1	XM_036070941.1	XM_036078815.1	BLAST	XM_036117398.1	XM_036075176.1	XM_036073840.1	XM_036094870.1	XM_036089137.1	XM_036108213.1	XM_036107705.1	XM_036113657.1	XM_036083214.1	XM_036090156.1	XM_036114682.1	XM_036085206.1	XM_036089179.1	XM_036078027.1	XM_036122740.1	XM_036112403.1	BLAST	BLAST	BLAST	BLAST	XM_036068191.1	BLAST	XM_036103119.1	XM_036103175.1	XM_036115965.1	XM_036068521.1	BLAST	BLAST	XM_036069131.1	XM_036115602.1	XM_036085594.1	XM_036077742.1
Mirounga leonina	XM_035014707.1	XM_034992983.1	XM_035008537.1	XM_035001077.1	XM_035001084.1	XM_035022932.1	XM_035022177.1	XM_035009552.1	XM_034988548.1	BLAST	XM_035000545.1	XM_035023151.1	XM_035007570.1	XM_035023289.1	XM_034997782.1	XM_035030542.1	XM_034997273.1	XM_034998792.1	XM_035022003.1	XM_035010732.1	XM_034994365.1	XM_035025573.1	XM_035022312.1	XM_035004814.1	XM_035004520.1	XM_035004209.1	BLAST	XM_035030817.1	BLAST	XM_035013600.1	XM_035003779.1	XM_034992713.1	XM_035030389.1	XM_035030368.1	XM_034996777.1	XM_035008805.1	BLAST	BLAST	XM_035027102.1	XM_035019605.1	XM_035022825.1	XM_035017043.1
Canis familiaris	NM_001002974.2	NM_001014284.1	XM_038662436.1	NM_001003157.2	NM_001003096.3	BLAST	NM_001194952.1	NM_001003354.1	NM_001197095.2	BLAST	XM_038691525.1	XM_038434635.1	NM_001003243.2	XM_038656896.1	XM_038428353.1	XM_038683054.1	XM_038427954.1	NM_001031630.2	XM_038669520.1	XM_038451306.1	XM_038673212.1	XM_038434390.1	XM_038669108.1	NM_001003200.1	XM_038444126.1	XM_038690140.1	BLAST	XM_038446324.1	BLAST	XM_038424611.1	XM_038431510.1	XM_038673550.1	NM_001110801.2	XM_038675888.1	XM_038429032.1	NM_001242726.2	BLAST	BLAST	XM_038676505.1	XM_038660082.1	XM_038688724.1	XM_038436741.1
Ailuropoda melanoleuca	XM_034656411.1	XM_019792977.2	XM_034662444.1	XM_011233738.3	XM_011233731.3	XM_002922414.4	XM_002920410.4	XM_002924844.4	XM_002930598.4	BLAST	XM_034657284.1	XM_034660158.1	XM_034654830.1	XM_034672324.1	XM_034657934.1	XM_011217902.3	XM_019797966.2	XM_034657110.1	XM_034670576.1	XM_034648960.1	XM_034648379.1	XM_034639828.1	XM_002918065.4	XM_002928494.4	XM_034671521.1	XM_034647622.1	BLAST	XM_034660349.1	BLAST	XM_019800572.2	XM_034665513.1	XM_034648539.1	XM_034640404.1	XM_002927489.3	BLAST	XM_034665646.1	BLAST	BLAST	XM_034640406.1	XM_034644981.1	XM_034661456.1	XM_034639677.1
Ursus maritimus	XM_040622153.1	XM_040641473.1	XM_040624766.1	XM_040623696.1	BLAST	XM_008696102.1	XM_040624603.1	XM_008696949.2	XM_008698517.2	BLAST	XM_008700509.2	XM_040626194.1	XM_040643071.1	XM_040634019.1	XM_040629148.1	XM_040644807.1	XM_040628909.1	XM_040630217.1	XM_040635498.1	XM_040626678.1	XM_040620777.1	XM_040638613.1	XM_008696916.2	XM_008693210.2	XM_008707141.2	XM_008710465.2	BLAST	BLAST	BLAST	BLAST	XM_040620383.1	XM_008694362.2	XM_040640449.1	XM_040641214.1	XM_040629543.1	XM_008690152.2	BLAST	BLAST	XM_040640626.1	XM_040645890.1	XM_008685552.2	XM_040619908.1
Rhinolophus ferrumequinum	BLAST	BLAST	BLAST	BLAST	BLAST	BLAST	BLAST	BLAST	BLAST	BLAST	BLAST	BLAST	BLAST	BLAST	BLAST	BLAST	BLAST	BLAST	BLAST	BLAST	BLAST	BLAST	BLAST	BLAST	BLAST	BLAST	BLAST	BLAST	BLAST	BLAST	BLAST	BLAST	BLAST	BLAST	BLAST	BLAST	BLAST	BLAST	BLAST	BLAST	BLAST	BLAST
Erinaceus europaeus	XM_016186340.1	XM_007529098.1	XM_007528793.2	XM_007525480.1	XM_016189282.1	XM_007520746.2	XM_016186975.1	XM_007523823.2	XM_007517925.2	BLAST	XM_007529869.2	XM_007529131.2	XM_016191046.1	XM_007536592.2	XM_007537550.2	XM_007538911.2	XM_016192886.1	XM_016187040.1	XM_007528097.2	XM_007538211.2	XM_016194037.1	XM_016188727.1	XM_016191044.1	XM_007523552.1	XM_016191395.1	XM_016185818.1	BLAST	XM_007524252.2	XM_007530489.2	XM_007538824.2	XM_016194464.1	XM_016193989.1	XM_007535932.2	XM_007529682.1	XM_016189021.1	XM_016187127.1	XM_016187586.1	BLAST	XM_007535481.2	XM_007534365.2	XM_016191409.1	XM_007528880.2
Loxodonta africana	XM_003408109.3	XM_003408856.2	XM_003410912.3	XM_003417397.2	BLAST	XM_003409026.2	XM_023547098.1	XM_003410836.3	XM_003416529.3	BLAST	XM_010599964.1	XM_023551027.1	XM_023542791.1	XM_003420791.2	XM_023552289.1	XM_023541407.1	XM_010589857.2	XM_023545627.1	XM_023557297.1	XM_023540736.1	XM_003420964.3	XM_023540841.1	XM_023557329.1	XM_010594142.2	XM_023553251.1	XM_003412326.3	BLAST	XM_003417867.2	BLAST	XM_023541575.1	XM_023553206.1	XM_003408516.2	XM_003414304.2	XM_003414513.2	XM_023540723.1	XM_023554740.1	XM_010588508.2	BLAST	XM_003414227.3	XM_003413425.3	XM_023558492.1	XM_023539331.1
Trichechus manatus	BLAST	BLAST	BLAST	BLAST	BLAST	BLAST	BLAST	BLAST	XM_004369038.2	BLAST	BLAST	BLAST	XM_023737443.1	BLAST	XM_023734217.1	XM_004390766.2	XM_023726416.1	BLAST	BLAST	BLAST	BLAST	BLAST	XM_004368947.2	BLAST	XM_037830251.1	BLAST	BLAST	BLAST	BLAST	BLAST	BLAST	BLAST	BLAST	BLAST	BLAST	BLAST	BLAST	BLAST	XM_004390322.2	XM_004377169.2	BLAST	BLAST
Choloepus didactylus	XM_037800789.1	XM_037835244.1	XM_037821933.1	XM_037806878.1	XM_037807490.1	XM_037804621.1	XM_037805467.1	XM_037825149.1	XM_037815002.1	BLAST	XM_037807281.1	XM_037813002.1	XM_037849523.1	XM_037820550.1	XM_037818634.1	XM_037844016.1	XM_037849604.1	XM_037799370.1	XM_037814618.1	XM_037821032.1	XM_037834650.1	XM_037810985.1	XM_037814218.1	XM_037829967.1	XM_037830251.1	XM_037831184.1	BLAST	BLAST	BLAST	BLAST	XM_037799870.1	XM_037834934.1	XM_037808076.1	XM_037810407.1	XM_037823972.1	XM_037841233.1	BLAST	BLAST	XM_037808676.1	XM_037828311.1	XM_037829098.1	XM_037816811.1
Sarcophilus harrisii	XM_003759422.4	XM_031953302.1	XM_031966949.1	XM_012540476.3	BLAST	BLAST	XM_012553762.3	XM_003767524.4	XM_012548797.3		XM_031949786.1	XM_003758045.3	XM_031960346.1	XM_031963910.1	XM_031947927.1	XM_031965143.1	XM_031960621.1	XM_031946100.1	XM_031945871.1	XM_003775134.4	XM_031955094.1	XM_031951792.1	XM_031944494.1	XM_003772838.4	XM_031942266.1	XM_012552076.3	BLAST	XM_031946881.1	BLAST	XM_031943592.1	XM_031958733.1	XM_031952914.1	XM_031965964.1	XM_031965965.1	XM_031947811.1	XM_023499487.2	BLAST	BLAST	XM_031966267.1	XM_031962711.1	XM_031944184.1	XM_031948621.1
Ornithorhynchus anatinus	XM_029079872.2	XM_007669361.4	XM_001514503.3		BLAST	XM_007666234.3	XM_029059173.2	XM_007668997.4	XM_029056324.2		BLAST	XM_029066303.2	XM_029071891.2	XM_029064474.2	XM_039910238.1	XM_039910889.1	XM_029078077.2	NM_001282465.1	XM_029057518.2	XM_029067714.2	XM_029077394.1	XM_029070431.2	XM_029054412.2	BLAST	XM_039912324.1	XM_029076701.2	BLAST	BLAST	BLAST	BLAST	XM_039914920.1	XM_029078526.2	XM_029075638.1	BLAST	XM_039910205.1	XM_001509974.6	BLAST	BLAST	XM_029075319.1	XM_029064881.2	XM_029076347.2	XM_029051906.2
Homo sapiens	NM_001410752.1	NM_000710.4	NM_001347716.2	NM_000575.5	XM_047444184.1	NM_001378373.1	XM_047425353.1	NM_000963.4	NM_001386460.1	NM_001320813.2	NM_000542.5	NM_001385656.1	NM_001329239.2	NM_000660.7	XM_047438540.1	NM_001395162.1	NM_001349370.3	NM_198253.3	NM_001089.3	NM_001363.5	NM_012461.3	NM_016434.4	NM_002582.4	NM_000584.4	XM_017007634.3	NM_003265.3	NM_002124.4	NM_001406591.1	NM_024928.5	NM_001318514.2	NM_001405661.1	NM_001113498.3	NM_001203252.2	NM_175882.3	NM_001384622.1	NM_002423.5	NM_001204870.2	NM_000582.3	NM_021939.4	BLAST	NM_001253727.2	NM_001374625.1
Rhinopithecus roxellana	XM_010356679.2	BLAST	XM_010384686.2	XM_010376347.2	XM_010366047.2	XM_010381598.2	XM_030941117.1	XM_010365860.2	XM_010387392.2	BLAST	XM_030921355.1	XM_010365356.2	XM_030916458.1	XM_010380805.2	XM_030935104.1	XM_010383335.2	XM_010374759.2	XM_010371459.2	XM_010387885.2	XM_010352885.2	XM_010363751.2	XM_030914475.1	XM_010366552.1	XM_010359004.2	XM_010356893.2	XM_030926191.1	BLAST	XM_030928797.1	BLAST	XM_010386800.2	XM_030921886.1	XM_010375833.2	XM_030923029.1	XM_010389013.2	XM_030936094.1	XM_010379058.1	BLAST	BLAST	XM_010386507.2	XM_010364328.1	XM_030925999.1	XM_010378723.2
Rhinopithecus bieti	XM_017895526.1	XM_017857927.1	XM_017879771.1	XM_017891484.1	XM_017891506.1	XM_017893497.1	XM_017854643.1	XM_017863704.1	XM_017857672.1	BLAST	XM_017856304.1	XM_017861102.1	XM_017881437.1	XM_017882704.1	XM_017863558.1	XM_017859578.1	XM_017855701.1	XM_017849555.1	XM_017858484.1	XM_017864377.1	XM_017890198.1	XM_017881268.1	XM_017864534.1	XM_017864069.1	XM_017848384.1	XM_017862647.1	BLAST	XM_017879614.1	XM_017851823.1	XM_017874688.1	XM_017861811.1	XM_017889604.1	XM_017871641.1	XM_017871618.1	XM_017847145.1	XM_017850086.1	XM_017875138.1	BLAST	XM_017880130.1	XM_017852030.1	XM_017859715.1	XM_017889530.1
Mus musculus	NM_009680.3	NM_007539.3	NM_033269.4	NM_010554.4	NM_001159562.1	NM_010776.2	NM_008873.3	NM_011198.5	NM_008871.2	BLAST	NM_147779.3	NM_011359.2	NM_001355271.1	NM_011577.2	NM_001286630.1	NM_145830.3	NM_001081340.3	NM_001362388.1	NM_001039581.2	NM_001359411.1	NM_001404599.1	NM_001363071.1	NM_001358452.1	BLAST	NM_153574.2	NM_126166.5	BLAST	NM_023842.2	NM_175360.3	NM_023764.4	NM_001293667.1	NM_207010.2	NM_001404015.1	NM_199019.2	NM_001360284.1	NM_010810.5	NM_018865.4	NM_001204203.1	NM_010221.2	XM_036164400.1	NM_212452.3	NM_001109992.1
Rattus norvegicus	NM_001107646.1	NM_030851.1	XM_017600451.2	XM_039104245.1	XM_006233637.4	XM_006231250.3	NM_013085.3	BLAST	NM_012620.2	BLAST	NM_138842.2	NM_017342.2	NM_001177321.1	NM_021578.2	NM_001100903.1	XM_039098807.1	NM_001401163.1	NM_053423.2	NM_001396034.1	NM_133419.1	XM_006251944.4	NM_001191857.1	NM_001270415.2	BLAST	NM_001100862.1	NM_198791.2	BLAST	XM_017600713.2	XM_039109099.1	NM_001109668.1	XM_017600153.2	XM_039112249.1	XM_039085764.1	NM_001105847.2	NM_001305241.1	NM_012864.2	NM_031716.2	NM_012881.2	NM_001014120.1	NM_001106694.1	NM_201417.2	NM_001177593.1
Oryctolagus cuniculus	BLAST	NM_001082347.1	BLAST	NM_001101684.1	NM_001082770.1	BLAST	NM_001082011.1	NM_001082388.1	XM_002715934.4	BLAST	NM_001082343.1	NM_001082322.1	NM_001101714.1	XM_051836367.1	XM_051837350.1	BLAST	XM_017339092.2	BLAST	XM_051847944.1	BLAST	BLAST	BLAST	XM_008263748.2	NM_001082293.1	BLAST	NM_001082219.1	BLAST	BLAST	BLAST	BLAST	BLAST	BLAST	BLAST	BLAST	BLAST	NM_001195671.1	BLAST	XM_051819270.1	XM_051825686.1	XM_008265769.3	XM_051831660.1	BLAST
Ochotona curzoniae	XM_040985956.1	XM_040975684.1	XM_040967956.1	XM_040994084.1	XM_040993554.1	XM_040976055.1	XM_040975989.1	XM_040985385.1	XM_040972874.1	BLAST	XM_040994098.1	XM_040971397.1	XM_040971837.1	XM_040976271.1	XM_040990420.1	XM_040988394.1	XM_040994367.1	XM_040977378.1	XM_040973520.1	XM_040974652.1	XM_040968685.1	XM_040988295.1	XM_040973301.1	XM_040966704.1	XM_040967337.1	XM_040966148.1	BLAST	BLAST	BLAST	BLAST	XM_040991123.1	XM_040969573.1	XM_040989295.1	XM_040989176.1	XM_040990658.1	XM_040977223.1	BLAST	BLAST	XM_041000808.1	XM_040988023.1	XM_040971377.1	XM_040986964.1
Tursiops truncatus	XM_019929793.2	XM_004332167.3	XM_019935945.2	XM_019930998.2	XM_019931000.2	XM_004331761.1	XM_019936024.2	XM_004318835.3	XM_033840247.1	BLAST	XM_033838444.1	XM_033859238.1	XM_019931543.2	XM_033844490.1	XM_033853789.1	XM_033864047.1	XM_033864809.1	XM_033852741.1	BLAST	XM_019937458.1	XM_019924129.2	XM_033840389.1	XM_019928673.2	NM_001280642.1	XM_019926414.2	XM_019921626.2	BLAST	XM_019944971.2	BLAST	XM_033861460.1	XM_019921001.2	XM_033851172.1	XM_033848438.1	XM_004318885.3	XM_033854624.1	XM_019923741.1	BLAST	BLAST	XM_033846955.1	XM_019918844.2	XM_019926350.2	XM_019950365.2
Orcinus orca	BLAST	BLAST	BLAST	BLAST	BLAST	BLAST	BLAST	BLAST	XM_004280761.3	BLAST	BLAST	BLAST	XM_012534333.3	BLAST	XM_049703655.1	XM_033417956.2	XM_049716254.1	BLAST	XM_033429086.2	XM_004285922.4	BLAST	BLAST	XM_049695486.1	BLAST	XM_033400352.2	BLAST	BLAST	BLAST	BLAST	BLAST	BLAST	BLAST	BLAST	BLAST	BLAST	BLAST	BLAST	BLAST	XM_004282792.3	XM_049706487.1	BLAST	BLAST
Delphinapterus leucas	XM_022594387.2	XM_030761922.1	XM_022553081.2	XM_022599247.2	XM_022599238.2	XM_022569562.2	XM_022590927.2	XM_022593384.1	XM_022588640.2	BLAST	XM_022556078.2	XM_022562891.1	XM_022567227.2	XM_022585588.1	XM_022558765.2	XM_022566194.2	XM_022573298.2	XM_030761449.1	BLAST	XM_022566288.1	XM_030763444.1	XM_030762859.1	XM_022552175.2	XM_022599479.1	XM_022582324.2	XM_022571027.2	BLAST	XM_022586619.2	BLAST	XM_022565345.2	XM_030762600.1	XM_022570646.2	XM_022589054.2	XM_022589898.2	XM_022556965.2	XM_022562067.1	BLAST	BLAST	XM_022558135.1	XM_022552107.1	XM_030761106.1	XM_022600321.1
Lipotes vexillifer	XM_007471959.1	XM_007447327.1	BLAST	XM_007446018.1	XM_007446020.1	XM_007470316.1	XM_007467507.1	XM_007451151.1	XM_007468828.1	BLAST	XM_007466747.1	XM_007450566.1	XM_007471519.1	XM_007458619.1	XM_007461100.1	XM_007459538.1	XM_007470265.1	XM_007471909.1	XM_007453532.1	XM_007467359.1	XM_007447888.1	XM_007462272.1	XM_007466961.1	BLAST	BLAST	XM_007466549.1	BLAST	XM_007466387.1	XM_007470436.1	XM_007465938.1	XM_007466365.1	XM_007448438.1	XM_007456732.1	XM_007456801.1	XM_007460534.1	XM_007448565.1	XM_007447999.1	BLAST	XM_007447149.1	XM_007459230.1	XM_007446626.1	XM_007468583.1
Physeter catodon	XM_028493000.1	XM_028495124.1	XM_007109207.2	XM_024129867.2	BLAST	XM_028481596.1	XM_028481555.1	XM_007115297.3	XM_024118432.1	BLAST	XM_007104776.1	XM_024130862.1	XM_028479877.1	XM_024132677.2	XM_028498915.1	XM_028479450.1	XM_028478701.1	XM_024123850.1	BLAST	XM_028482574.1	XM_007130047.3	XM_028499049.1	XM_007106145.3	XM_007126255.2	XM_028491595.1	XM_007126456.3	BLAST	XM_028478887.1	BLAST	XM_024117580.2	XM_028497697.1	XM_024118322.2	XM_028498077.1	XM_007112695.2	XM_007109311.3	XM_024115301.2	BLAST	BLAST	XM_007129064.3	XM_028487777.1	XM_028491557.1	XM_028480691.1
Balaenoptera acutorostrata	XM_007175879.1	XM_007178891.1	XM_007170796.1	XM_007197393.1	XM_007197402.1	XM_028166712.1	XM_007166582.2	XM_007166977.1	XM_007186604.1	BLAST	XM_028164795.1	XM_007167883.1	XM_007196145.2	XM_007168013.2	XM_028164317.1	XM_007193932.2	XM_007168842.2	XM_028168893.1	XM_007181633.2	XM_007184616.1	XM_007180625.2	XM_028167282.1	XM_007188367.1	XM_007179838.1	XM_007184101.2	XM_007173978.1	BLAST	XM_028164490.1	BLAST	XM_028163650.1	XM_007196761.2	XM_007192803.1	XM_007175840.2	XM_028164916.1	XM_007169157.2	XM_007191221.2	BLAST	BLAST	XM_007177653.2	XM_007175059.2	XM_028167002.1	XM_028163611.1
Balaenoptera musculus	XM_036848304.1	XM_036844233.1	XM_036827782.1	XM_036872302.1	XM_036874056.1	XM_036829315.1	XM_036828736.1	XM_036832510.1	XM_036824521.1	BLAST	XM_036873875.1	XM_036855660.1	XM_036858585.1	XM_036833600.1	XM_036847956.1	XM_036867888.1	XM_036867940.1	XM_036845388.1	XM_036825826.1	XM_036839748.1	XM_036843753.1	XM_036824239.1	XM_036827225.1	XM_036853020.1	XM_036852680.1	XM_036838880.1	BLAST	BLAST	BLAST	BLAST	XM_036831423.1	XM_036839763.1	XM_036836816.1	XM_036837780.1	XM_036846954.1	XM_036859864.1	BLAST	BLAST	XM_036837851.1	XM_036847098.1	XM_036853287.1	XM_036874390.1
Globicephala melas	XM_030846374.1	XM_030883449.1	XM_030843908.1	XM_030837385.1	XM_030837397.1	XM_030865558.1	XM_030862672.1	XM_030873023.1	XM_030872105.1	BLAST	XM_030837487.1	XM_030832650.1	XM_030850096.1	XM_030874170.1	XM_030880321.1	XM_030850656.1	XM_030845354.1	XM_030856520.1	BLAST	XM_030850202.1	XM_030854654.1	XM_030841549.1	XM_030884016.1	XM_030877858.1	XM_030865673.1	XM_030831324.1	BLAST	XM_030881478.1	BLAST	XM_030833115.1	XM_030856712.1	XM_030854879.1	XM_030850052.1	XM_030850015.1	XM_030879345.1	BLAST	BLAST	BLAST	XM_030840282.1	XM_030876127.1	XM_030865752.1	XM_030860494.1
Lagenorhynchus obliquidens	XM_027100772.1	XM_027120484.1	XM_027091819.1	XM_027129065.1	XM_027129080.1	XM_027113068.1	XM_027129829.1	XM_027129829.1	XM_027082994.1	BLAST	XM_027129168.1	XM_027092040.1	XM_027126247.1	XM_027079626.1	XM_027084490.1	XM_027099378.1	XM_027096975.1	XM_027125444.1	BLAST	XM_027099646.1	XM_027110926.1	XM_027086730.1	XM_027117335.1	XM_027087619.1	XM_027116911.1	XM_027122664.1	BLAST	XM_027128318.1	BLAST	XM_027090687.1	XM_027115803.1	XM_027111155.1	XM_027081332.1	XM_027080411.1	XM_027085416.1	XM_027087794.1	BLAST	BLAST	XM_027094391.1	XM_027109891.1	XM_027116821.1	XM_027124632.1
Monodon monoceros	XM_029215632.1	XM_029238136.1	XM_029244602.1	XM_029232159.1	XM_029231440.1	XM_029201083.1	XM_029245543.1	XM_029231095.1	XM_029220966.1	BLAST	XM_029232495.1	XM_029203254.1	XM_029224412.1	XM_029238553.1	XM_029216757.1	XM_029243572.1	XM_029241558.1	XM_029219023.1	XM_029220395.1	XM_029244040.1	XM_029237958.1	XM_029220092.1	XM_029220143.1	XM_029235691.1	XM_029235389.1	XM_029226648.1	BLAST	XM_029244441.1	BLAST	XM_029208216.1	XM_029210557.1	XM_029239755.1	XM_029211544.1	XM_029213408.1	XM_029216254.1	XM_029208695.1	BLAST	BLAST	XM_029213047.1	XM_029227261.1	XM_029235211.1	XM_029222413.1
Neophocaena asiaeorientalis	XM_024732789.1	XM_024759853.1	XM_024761433.1	XM_024743938.1	XM_024743987.1	XM_024744854.1	XM_024741026.1	XM_024751187.1	XM_024745462.1	BLAST	XM_024743982.1	XM_024747752.1	XM_024746066.1	XM_024768149.1	XM_024768244.1	XM_024738648.1	XM_024751377.1	XM_024731990.1	XM_024759429.1	XM_024768933.1	XM_024753224.1	XM_024750278.1	XM_024744570.1	XM_024754152.1	XM_024736132.1	XM_024759926.1	BLAST	XM_024738857.1	BLAST	XM_024748777.1	XM_024753995.1	XM_024757993.1	XM_024760526.1	XM_024761218.1	XM_024745774.1	XM_024760356.1	XM_024740968.1	BLAST	XM_024746213.1	XM_024749901.1	XM_024746155.1	XM_024741478.1
Phocoena sinus	XM_032626083.1	XM_032623321.1	XM_032608221.1	XM_032653398.1	XM_032653457.1	XM_032608891.1	XM_032608305.1	XM_032643408.1	XM_032603856.1	BLAST	XM_032653175.1	XM_032635466.1	XM_032637572.1	XM_032612091.1	XM_032628451.1	XM_032649767.1	XM_032647549.1	XM_032629046.1	XM_032604949.1	XM_032618853.1	XM_032621999.1	XM_032603834.1	XM_032606604.1	XM_032633481.1	XM_032632954.1	XM_032618211.1	BLAST	XM_032649665.1	BLAST	XM_032640152.1	XM_032610932.1	XM_032624719.1	XM_032615026.1	XM_032617775.1	XM_032626427.1	XM_032640683.1	BLAST	BLAST	XM_032616726.1	XM_032615502.1	XM_032632738.1	XM_032654362.1
Bos taurus	XM_010808844.3	NM_001109999.1	NM_174270.2	NM_174092.1	XM_005212741.4	NM_174107.2	XM_024986521.1	NM_174445.2	XM_024984644.1	BLAST	XM_005212760.3	XM_015472573.2	NM_001244204.1	XM_024977951.1	XM_024994836.1	NM_001206263.2	XM_024983287.1	NM_001046242.1	NM_001113746.1	NM_001105395.1	NM_001098114.1	NM_001097575.1	XM_024984916.1	NM_173925.2	NM_174692.2	NM_001008664.1	BLAST	XM_005223866.4	XM_024985605.1	NM_001039961.1	XM_025000176.1	XM_002690859.6	XM_024979591.1	XM_002696058.5	XM_024994999.1	NM_001075130.1	XM_005215320.4	NM_174187.2	NM_001046403.1	NM_001099701.2	XM_010813810.3	XM_002694590.6
Ovis aries	XM_027971481.2	XM_027957374.2	XM_042241115.1	XM_042245230.1	XM_042245238.1	XM_004019999.5	NM_001163593.1	NM_001009432.1	XM_042239697.1	BLAST	XM_027966742.2	NM_001009729.1	XM_004005355.5	XM_027977372.2	XM_027979121.2	XM_027958814.2	XM_042236344.1	XM_042233971.1	XM_042239710.1	NM_001142513.1	XM_042252927.1	XM_027976936.2	XM_027961595.2	NM_001009401.2	XM_027970877.2	NM_001135928.1	NM_001280698.1	BLAST	BLAST	BLAST	XM_042255081.1	XM_042252298.1	XM_042256134.1	XM_027975439.1	XM_042250124.1	NM_001136491.1	BLAST	NM_001009224.1	XM_004013390.4	XM_042244672.1	XM_012097572.3	XM_042234679.1
Sus scrofa	NM_001098585.1	NM_001113064.1	XM_021071815.1	XM_013987857.2	NM_214262.1	NM_214125.1	NM_213945.1	NM_214321.1	NM_213910.1	BLAST	NM_001102679.1	NM_001044533.1	NM_001135258.1	NM_214015.2	NM_001204772.1	NM_001101823.1	XM_021068704.1	NM_001244300.2	XM_021086765.1	NM_001142668.1	XM_001927925.5	XM_021078371.1	XM_021086564.1	NM_213867.1	XM_021100748.1	NM_001097444.1	BLAST	XM_021100158.1	XM_021072028.1	NM_001315800.1	XM_021065946.1	XM_021074103.1	XM_021066824.1	XM_003482966.4	XM_021084044.1	NM_001348795.1	XM_021088876.1	NM_214023.1	NM_001243807.1	XM_021095478.1	XM_021101298.1	XM_021073563.1
Bos mutus	XM_005899718.2	XM_005899718.2	XM_005894559.2	XM_005889987.1	XM_014476452.1	BLAST	XM_014480037.1	XM_005901273.2	XM_005892801.2	BLAST	XM_005891666.1	XM_014478092.1	XM_005889544.1	XM_005890614.1	XM_005904146.2	XM_014483447.1	XM_005910747.1	BLAST	XM_005886773.2	XM_005899563.2	XM_005904924.2	XM_005911332.2	XM_005906343.1	XM_005891246.2	XM_005897783.2	XM_005899004.2	BLAST	XM_014477514.1	XM_014480013.1	XM_005895101.2	XM_014480286.1	XM_005890697.1	XM_005905351.2	XM_005911823.1	XM_005909021.2	XM_005899512.1	XM_014479764.1	BLAST	XM_005899239.2	XM_005905224.2	XM_005909419.1	XM_005901825.2
Bos grunniens	BLAST	BLAST	BLAST	BLAST	BLAST	BLAST	BLAST	BLAST	BLAST	BLAST	BLAST	BLAST	BLAST	BLAST	BLAST	BLAST	BLAST	BLAST	BLAST	BLAST	BLAST	BLAST	BLAST	BLAST	BLAST	BLAST	BLAST	BLAST	BLAST	BLAST	BLAST	BLAST	BLAST	BLAST	BLAST	BLAST	BLAST	BLAST	BLAST	BLAST	BLAST	BLAST
Equus caballus	XM_014730797.2	XM_023628349.1	XM_023637364.1	NM_001082500.2	XM_005599766.3	NM_001081916.1	XM_014733369.2	NM_001081775.2	XM_023655378.1	BLAST	NM_001163876.1	XM_014737743.2	XM_005601627.3	NM_001081849.1	XM_014734742.2	XM_023624650.1	XM_023620548.1	XM_023625883.1	XM_023616553.1	XM_005614671.3	XM_005603248.3	XM_023626948.1	XM_023616296.1	NM_001083951.2	XM_014738695.2	XM_023630399.1	BLAST	XM_023624427.1	BLAST	XM_023654812.1	XM_023621861.1	XM_023624618.1	XM_003362537.4	XM_023652343.1	XM_023644467.1	XM_001498809.3	XM_001498799.6	BLAST	XM_001496760.6	XM_023635588.1	XM_023636383.1	XM_023647128.1
Equus asinus	XM_044777972.1	BLAST	XM_044758520.1	XM_014852741.2	XM_014852761.2	XM_014866801.2	XM_014860617.2	XM_014865790.2	XM_044747462.1	BLAST	XM_014852813.2	XM_014867117.2	XM_014852910.2	XM_014861020.2	XM_044779339.1	XM_044776293.1	XM_044755289.1	XM_044779515.1	XM_044746974.1	XM_044763236.1	XM_014868546.2	XM_044748827.1	XM_044746708.1	XM_014847251.2	XM_014842474.2	XM_044760586.1	BLAST	BLAST	BLAST	BLAST	XM_044779679.1	XM_044765576.1	XM_044745094.1	XM_014849429.2	XM_044752016.1	XM_014860015.2	BLAST	BLAST	XM_014833857.2	XM_044769892.1	XM_044767043.1	XM_044775848.1
Odobenus rosmarus	XM_012566171.1	XM_004416489.2	XM_004413000.2	XM_012562172.1	XM_004414215.2	XM_004403352.2	XM_004407034.1	XM_004405732.1	XM_004399052.1	BLAST	XM_004415407.1	XM_004402190.1	XM_004392386.1	XM_004396484.2	XM_012565229.1	XM_012567674.1	XM_004399168.2	XM_004411630.1	XM_004403173.1	XM_004414517.2	XM_004402041.2	XM_012565792.1	XM_004408920.1	XM_004392913.1	XM_012561893.1	XM_004412756.2	BLAST	XM_004405641.1	XM_012562950.1	XM_004403784.2	XM_004412248.1	XM_004404980.2	XM_004411099.2	XM_004411112.1	XM_012560630.1	XM_004416053.1	XM_004414003.1	BLAST	XM_004410508.1	XM_004411693.2	XM_012560220.1	XM_004410362.1

## Sheet: Table S4
Table S4. A Branch-model analysis utilized the whale clade as the foreground branch and identified 21 genes associated with pulmonary fibrosis that underwent accelerated evolution.
Gene	M0:one-ratio	NP	lnL1 of oneratio	M2:two-ratio		NP	lnL1 of tworatio	2ΔlnL2	p value	p.adjust value
	ω			ω0	ω1
HLA-DRB1	0.40566	90	-6515.53	0.36215	0.69205	91	-6475.68	79.7063	0	0
SETD2	0.11875	90	-16749.1	0.11627	0.20081	91	-16651.4	195.493	0	0
MMP7	0.41778	90	-4814.2	0.38792	0.73999	91	-4682.69	263.032	0	0
RTEL1	0.09271	90	-13996.7	0.08985	0.13155	91	-13919.8	153.864	0	0
FKBP10	0.05299	90	-12008.7	0.05229	0.05653	91	-11974.8	67.7421	0	0
SERPINE1	0.14456	90	-11577.5	0.14211	0.16495	91	-11523.2	108.636	0	0
TOLLIP	0.03363	90	-6083.94	0.03081	0.09128	91	-6076.47	14.9408	0.000110939	0.000416021
SFTPB	0.32873	90	-10130.8	0.29379	0.80975	91	-9993.7	274.232	0	0
OBFC1	0.31474	90	-9119.83	0.3116	0.35242	91	-9094.83	50.003	0	0
PTPN11	0.01181	90	-8300.43	0.01118	0.02287	91	-8247.26	106.35	0	0
SFTPC	0.18482	90	-4597.68	0.17116	0.43901	91	-4591.63	12.0991	0.000504451	0.00126113
RXFP1	0.27725	90	-4886.13	0.27955	0.26434	91	-4879.31	13.6486	0.00022041	0.00066123
OPN	0.38287	90	-4725.76	0.38064	0.38995	91	-4680.81	89.9063	0	0
TINF2	0.381	90	-9309.22	0.37998	0.42239	91	-9283.66	51.1216	0	0
PTGS2	0.10134	90	-10191.4	0.09838	0.14444	91	-10169.1	44.66	0	0
PLAU	0.2411	90	-7627.27	0.22673	0.59652	91	-7619.32	15.886	6.7274e-05	0.00033637
EHMT2	0.02458	90	-19677.4	0.02454	0.02763	91	-19629.1	96.6039	0	0
FAM13A	0.07658	90	-7931.16	0.07427	0.10054	91	-7899.62	63.0766	0	0
TFPI	0.28595	90	-4648.62	0.28436	0.40562	91	-4604.6	88.0397	0	0
IL1A	0.52923	88	-5953.86	0.47081	1.35587	89	-5942.54	22.6471	1.947e-06	1.46025e-05
SFTPA2	0.4613	82	-6942.81	0.40773	1.10768	83	-6928.65	28.3133	1.03e-07	1.545e-06
Note: 1, lnL is the log-likelihood score; 2, twice the difference in ln L between the two models compared.

## Sheet: Table S5
Table S5. The Branch-site model detected five PSGs.
Branch	Gene	Model	LnL	2LnL	p.value	p.adjust	Parameters	Positive Sites ( pp > 0.8)
Balaenoptera acutorostrata	MMP7	ma	-4685.19				w0=0.14491,w1=1.00000,w2=1.14297
		ma0	-4690.93	11.4831	0.000702301	0.00189108	w0=0.14493,w1=1.00000,w2=1.00000	121 K 0.808
(ancestral branch of Ovis aries )	MMP7	ma	-4683.4				w0=0.15002,w1=1.00000,w2=7.74043
		ma0	-4685.85	4.894	0.0269501	0.0305435	w0=0.14529,w1=1.00000,w2=1.00000	4 P 0.887 40 K 0.933
(ancestral branch of CETACEAN )	PLAU	ma	-7319.4				w0=0.05249,w1=1.00000,w2=21.44186
		ma0	-7321.58	4.35455	0.0369102	0.0392171	w0=0.05253,w1=1.00000,w2=1.00000	81 F 0.802 180 T 0.997**
(ancestral branch of Lipotes vexillifer )	HLA-DRB1	ma	-6106.36				w0=0.11976,w1=1.00000,w2=999.00000
		ma0	-6111.55	10.3819	0.00127259	0.00240378	w0=0.11928,w1=1.00000,w2=1.00000	32 E 0.950
Delphinapterus leucas	HLA-DRB1	ma	-7450.57				w0=0.13029,w1=1.00000,w2=22.24036
		ma0	-7451.55	1.95144	0.162432	0.162432	w0=0.13048,w1=1.00000,w2=1.00000	44 R 0.908 69 V 0.907 90 R 0.904 94 V 0.909
Eumetopias jubatus	HLA-DRB1	ma	-6102.35				w0=0.11563,w1=1.00000,w2=625.20661
		ma0	-6106.42	8.137	0.00433709	0.00737305	w0=0.11413,w1=1.00000,w2=1.00000	4 L 0.946 17 W 0.833 103 F 0.982* 131 E 0.881
(ancestral branch of Leptonychotes weddellii )	MMP7	ma	-4684.22				w0=0.14275,w1=1.00000,w2=66.84130
		ma0	-4691.71	14.9718	0.000109129	0.000463798	w0=0.14254,w1=1.00000,w2=1.00000	93 Q 0.878 115 S 0.878 131 G 0.884
(ancestral branch of Neomonachus schauinslandi )	SFTPC	ma	-4534.79				w0=0.12595,w1=1.00000,w2=999.00000
		ma0	-4540.3	11.0217	0.000900539	0.00191365	w0=0.12597,w1=1.00000,w2=1.00000	20 S 0.999** 26 C 0.900
Lipotes vexillifer	SFTPC	ma	-5557.04				w0=0.12467,w1=1.00000,w2=48.35695
		ma0	-5560.15	6.21635	0.0126576	0.0179316	w0=0.12441,w1=1.00000,w2=1.00000	48 G 0.965*
Neophocaena asiaeorientalis	HLA-DRB1	ma	-7445.88				w0=0.13064,w1=1.00000,w2=999.00000
		ma0	-7451.53	11.2914	0.000778679	0.00189108	w0=0.13041,w1=1.00000,w2=1.00000	35 E 0.967*
Neomonachus schauinslandi	MMP7	ma	-4678.17				w0=0.14480,w1=1.00000,w2=999.00000
		ma0	-4686.11	15.885	6.73092e-05	0.000463798	w0=0.14351,w1=1.00000,w2=1.00000	6 E 0.980* 104 V 0.916
Orcinus orca	HLA-DRB1	ma	-6107.84				w0=0.11889,w1=1.00000,w2=22.38944
		ma0	-6110.72	5.75942	0.0164005	0.0199149	w0=0.11817,w1=1.00000,w2=1.00000	14 P 0.937 66 R 0.914
	SFTPC	ma	-4538.87				w0=0.12837,w1=1.00000,w2=103.89346
		ma0	-4542.28	6.8024	0.00910354	0.0140691	w0=0.12662,w1=1.00000,w2=1.00000	92 V 0.960* 159 H 0.891
Odobenus rosmarus	SFTPB	ma	-9946.82				w0=0.17768,w1=1.00000,w2=153.29329
		ma0	-9954.76	15.8796	6.75034e-05	0.000463798	w0=0.17816,w1=1.00000,w2=1.00000	143 Q 0.931 238 L 0.895
Phocoena sinus	HLA-DRB1	ma	-7448.91				w0=0.13098,w1=1.00000,w2=40.19636
		ma0	-7451.8	5.77734	0.0162341	0.0199149	w0=0.13099,w1=1.00000,w2=1.00000	97 V 0.879
(ancestral branch of Trichechus manatus )	MMP7	ma	-4682.99				w0=0.14021,w1=1.00000,w2=9.67444
		ma0	-4690.72	15.4474	8.48322e-05	0.000463798	w0=0.13871,w1=1.00000,w2=1.00000	69 G 0.966*
Ursus maritimus	HLA-DRB1	ma	-6104.87				w0=0.12003,w1=1.00000,w2=174.83113
		ma0	-6111.71	13.6756	0.000217255	0.000738667	w0=0.11980,w1=1.00000,w2=1.00000	27 Y 0.920 29 F 0.962*

## Sheet: Table S6
Table S6. The branch model with a one ratio and free ratio was employed to identify genes undergoing positive selection, resulting in the identification of five genes with a p < 0.05, indicative of significant positive selection.
Gene	Model	lnL	2ΔlnL	ω	p value	posite selective branches/sites
BDKRB1	one ratio	-10044.7		0.18378		LCA of D.leucas~monoceros
	free ratio	-9971.93	145.569	ω variation for each branch	8.4554e-05
CHRM3	one ratio	-10214		0.0555		T.truncatus
	free ratio	-10149.4	129.157	ω variation for each branch	0.00226739
HLA-DRB1	one ratio	-6515.53		0.40566		L.weddellii, M.leonina, U.maritimus, P.catodon, P.sinus, B.acutorostrata, B.grunniens, H.sapiens
	free ratio	-6444.36	142.35	ω variation for each branch	0.000168108
MMP7	one ratio	-4814.2		0.41778		C.ursinus, LCA of P.vitulina~H.grypus, P.catodon, L.vexillifer, B.acutorostrata, LCA of cetacea
	free ratio	-4750.03	128.348	ω variation for each branch	0.00262811
SETD2	one ratio	-16749.1		0.11875		B.acutorostrata
	free ratio	-16682.2	133.766	ω variation for each branch	0.000952184
SFTPB	one ratio	-10130.8		0.32873		O.rosmarus, C.ursinus, LCA of C.ursinus, LCA of P.vitulina~H.grypus, LCA of N.asiaeorientalis~P.sinus, T.truncatus, LCA of G.melas , T.manatus
	free ratio	-10046.8	167.949	ω variation for each branch	4.37e-07
SFTPC	one ratio	-4597.68		0.18482		LCA of Carnivora~Perissodactyla, LCA of D.leucas~M.monoceros, LCA of P.sinus~D.leucas,LCA of D.leucas~O.orca
	free ratio	-4540.82	113.733	ω variation for each branch	0.0287711
ABCA3	one ratio	-43663.1		0.07068
	free ratio	-43662.2	1.74974	ω variation for each branch	0.185909
AP3B1	one ratio	-13956.5		0.14645
	free ratio	-13955.6	1.81127	ω variation for each branch	0.178356
ATP11A	one ratio	-18055.5		0.04707
	free ratio	-18055.4	0.11291	ω variation for each branch	0.736855
BRD4	one ratio	-12256.3		0.04066
	free ratio	-12255	2.61101	ω variation for each branch	0.106124
DKC1	one ratio	-6266.58		0.03592
	free ratio	-6266.03	1.10522	ω variation for each branch	0.293123
DSP	one ratio	-38006.2		0.06719
	free ratio	-38004.9	2.69851	ω variation for each branch	0.100442
EHMT2	one ratio	-19615.4		0.02458
	free ratio	-19614.7	1.37582	ω variation for each branch	0.240814
FAM13A	one ratio	-7931.16		0.07658
	free ratio	-7930.9	0.521512	ω variation for each branch	0.470197
FKBP10	one ratio	-12008.7		0.05299
	free ratio	-12007.3	2.7641	ω variation for each branch	0.0964006
IL1RN	one ratio	-4344.94		0.18055
	free ratio	-4344.33	1.21764	ω variation for each branch	0.269824
MAPT	one ratio	-823.629		0.01197
	free ratio	-822.43	2.39718	ω variation for each branch	0.121554
MBL2	one ratio	-4327.2		0.60523
	free ratio	-4327.1	0.18716	ω variation for each branch	0.665291
MDGA2	one ratio	-10193.1		0.02306
	free ratio	-10192.2	1.83944	ω variation for each branch	0.175016
OBFC1	one ratio	-9119.83		0.31474
	free ratio	-9119.32	1.01378	ω variation for each branch	0.313999
OPN	one ratio	-4725.76		0.38287
	free ratio	-4725.56	0.407262	ω variation for each branch	0.523362
PARN	one ratio	-3935.51		0.08298
	free ratio	-3934.65	1.72044	ω variation for each branch	0.189636
PINK1	one ratio	-9252.82		0.10893
	free ratio	-9251.82	1.989	ω variation for each branch	0.158445
PLAU	one ratio	-7627.27		0.2411
	free ratio	-7626.88	0.78032	ω variation for each branch	0.377043
PTGS2	one ratio	-10191.4		0.10134
	free ratio	-10190.5	1.88656	ω variation for each branch	0.169591
PTPN11	one ratio	-8300.43		0.01181
	free ratio	-8300.42	0.014614	ω variation for each branch	0.903779
RTEL1	one ratio	-13996.7		0.09271
	free ratio	-13995.2	2.93101	ω variation for each branch	0.0868932
RXFP1	one ratio	-4886.13		0.27725
	free ratio	-4885.34	1.59104	ω variation for each branch	0.207178
SERPINE1	one ratio	-11577.5		0.14456
	free ratio	-11576.9	1.28177	ω variation for each branch	0.257571
SPPL2C	one ratio	-17932.5		0.15575
	free ratio	-17932.1	0.844904	ω variation for each branch	0.357998
TERT	one ratio	-6044.04		0.13023
	free ratio	-6042.25	3.57744	ω variation for each branch	0.0585694
TFPI	one ratio	-4648.62		0.28595
	free ratio	-4647.17	2.88233	ω variation for each branch	0.0895564
TGFB1	one ratio	-5789.99		0.09165
	free ratio	-5788.16	3.64576	ω variation for each branch	0.0562121
TINF2	one ratio	-9309.22		0.381
	free ratio	-9308.73	0.965932	ω variation for each branch	0.325697
TLR3	one ratio	-24424.6		0.22158
	free ratio	-24424.2	0.760752	ω variation for each branch	0.383093
TOLLIP	one ratio	-6015.94		0.03363
	free ratio	-6015.43	1.02386	ω variation for each branch	0.311606
IL8	one ratio	-17200.6		0.33613
	free ratio	-17200.2	0.760752	ω variation for each branch	0.383093
WISP1	one ratio	-6405.64		0.10198
	free ratio	-6405.28	0.722716	ω variation for each branch	0.395254
DPP9	one ratio	-16263.8		0.0347
	free ratio	-16263.1	1.35079	ω variation for each branch	0.24514
IL1A	one ratio	-5953.86		0.52923
	free ratio	-5952.11	3.50335	ω variation for each branch	0.0612449
SFTPA2	one ratio	-6942.81		0.4613
	free ratio	-6942.7	0.21404	ω variation for each branch	0.643619

## Sheet: Table S7
Table S7. Diving data of marine mammals used in this study.
Species	Max. dive depth (m)	log_Max_dive_depth	References
Tursiops truncatus	1000	3	Fahlman et al. 2023
Orcinus orca	260	2.41497	Krahn et al. 2002
Delphinapterus leucas	650	2.81291	Martin et al. 1992
Lipotes vexillifer	11.5	1.0607	Wang et al. 2005
Physeter catodon	2000	3.30103	Pabst et al. 2016
Balaenoptera acutorostrata	150	2.17609	Simone et al. 1999
Balaenoptera musculus	300	2.47712	CARUSO et al. 2021
Globicephala melas	828	2.91803	Heide et al. 2002
Lagenorhynchus obliquidens	1000	3	Baird et al. 1991
Monodon monoceros	1800	3.25527	Watt et al. 2017
Neophocaena asiaeorientalis	20	1.30103	Akamatsu et al. 2002
Phocoena sinus	50	1.69897	Wells et al. 2009
Odobenus rosmarus	90	1.95424	Metcalf et al. 2008
Phoca vitulina	631	2.80003	Rosing et al. 2020
Leptonychotes weddellii	609	2.78462	Weitzner et al. 2021
Neomonachus schauinslandi	550	2.74036	https://www.americanoceans.org/species/hawaiian-monk-seal/
Callorhinus ursinus	200	2.30103	Lea et al. 2010
Eumetopias jubatus	500	2.69897	https://animaldiversity.org/accounts/Eumetopias_jubatus/
Zalophus californianus	536	2.72916	Stewart et al. 2018
Halichoerus grypus	70	1.8451	Goulet et al. 2008
Mirounga leonina	2133	3.32899	McIntyre et al. 2001
Ursus maritimus	14	1.14613	Lone et al. 2018
Trichechus manatus	16	1.20412	John et al. 2021
Reference
Krahn MM, Wade PR, Kalinowski ST, Dahlheim ME, Taylor BL, Hanson MB, Ylitalo GM, Angliss RP, Stein JE, Waples RS: Status review of southern resident killer whales (Orcinus orca) under the Endangered Species Act. NOAA. 2002
Martin AR, Smith TG: Deep Diving in Wild, Free-Ranging Beluga Whales, Delphinapterus leucas. Can J Fish Aquat Sci. 1992, 49(3):462-466
Wang K, Wang D, Akamatsu T, Li S, Xiao J: A passive acoustic monitoring method applied to observation and group size estimation of finless porpoises. J Acoust Soc Am. 2005, 118(2):1180-1185
Pabst DA, McLellan WA, Rommel SA: How to Build a Deep Diver: The Extreme Morphology of Mesoplodonts. Integr Comp Biol. 2016, 56(6):1337-1348
Simone Panigada* MZ, Simonepietro Canese, Maddalena Jahoda: How deep can baleen whales dive? Mar Ecol Prog Ser. 1999, 187:309-311
CARUSO F, HICKMOTT L, WARREN JD, SEGRE P, CHIANG G, BAHAMONDE P, ESPAÑOL-JIMÉNEZ S, LI S, BOCCONCELLI A: Diel differences in blue whale (Balaenoptera musculus) dive behavior increase nighttime risk of ship strikes in northern Chilean Patagonia. Integr Zool. 2021, 16(4):594-611
Heide-Jørgensen MP, Bloch D, Stefansson E, Mikkelsen B, Helen Ofstad L, Dietz R: Diving behaviour of long-finned pilot whales Globicephala melas around the Faroe Islands. Wildlife Biol. 2002, 8(4):307-313.
Baird PJSRW: Status of the Pacific white-sided dolphin (Lagenorhyncus obliquidens) in Canada. CAN FIELD NAT. 1991, 105:219-232
Watt CA, Orr JR, Ferguson SH: Spatial distribution of narwhal (Monodon monoceros) diving for Canadian populations helps identify important seasonal foraging areas. Can J Zool. 2017, 95(1):41-50
Akamatsu T, Wang D, Wang K, Wei Z, Zhao Q, Naito Y: Diving behaviour of freshwater finless porpoises ( Neophocaena phocaenoides ) in an oxbow of the Yangtze River, China. ICES Journal of Marine Science. 2002, 59(2):438-443
Fahlman A, Tyson Moore RB, Stone R, Sweeney J, Trainor RF, Barleycorn AA, McHugh K, Allen JB, Wells RS: Deep diving by offshore bottlenose dolphins (Tursiops spp.). Mar Mamm Sci. 2023, 39(4):1251-1266
McIntyre T, de Bruyn PJN, Ansorge IJ, Bester MN, Bornemann H, Plötz J, Tosh CA: A lifetime at depth: vertical distribution of southern elephant seals in the water column. Polar Biol. 2010, 33(8):1037-1048
Rosing-Asvid A, Teilmann J, Olsen MT, Dietz R: Deep diving harbor seals (Phoca vitulina) in South Greenland: movements, diving, haul-out and breeding activities described by telemetry. Polar Biol. 2020, 43(4):359-368
Weitzner EL, Pearson LE, Tomanek L, Liwanag HEM: Early diving behavior in Weddell seal (Leptonychotes weddellii) pups. J Mammal. 2021, 102(4):1000-1008
Lea MA, Johnson D, Melin S, Ream R, Gelatt T: Diving ontogeny and lunar responses in a highly migratory mammal, the northern fur seal Callorhinus ursinus. Mar Ecol Prog Ser. 2010, 419:233-247
Stewart BS: Diving Behavior. In: Encyclopedia of Marine Mammals (Third Edition). Edited by Würsig B, Thewissen JGM, Kovacs KM: Academic Press; 2018: 262-267
Goulet A-M, Hammill MO, Barrette C: Movements and diving of grey seal females (Halichoerus grypus) in the Gulf of St. Lawrence, Canada. Polar Biol. 2001, 24(6):432-439
Lone K, Kovacs KM, Lydersen C, Fedak M, Andersen M, Lovell P, Aars J: Aquatic behaviour of polar bears (Ursus maritimus) in an increasingly ice-free Arctic. Sci Rep. 2018, 8(1):9677
John JS, Thometz NM, Boerner K, Denum L, Kendall TL, Richter BP, Gaspard JC, Williams TM: Metabolic trade-offs in tropical and subtropical marine mammals: unique maintenance and locomotion costs in West Indian manatees and Hawaiian monk seals. J Exp Biol. 2021, 224(15)
Wells RS: Dolphins and Porpoises. In: Encyclopedia of Ocean Sciences (Second Edition). Edited by Steele JH. Oxford: Academic Press; 2009: 149-161
Metcalf V, Robards M: Sustaining a Healthy Human-Walrus Relationship in a Dynamic Environment: Challenges for Comanagement. Ecol Appl. 2008, 18(2):S148-S156
https://www.americanoceans.org/species/hawaiian-monk-seal/ Date:2023/8/10
https://animaldiversity.org/accounts/Eumetopias_jubatus/ Date:2023/8/10

## Sheet: Table S8
Table S8. Association analysis between rate of gene evolution and maximum diving depth.
PGLS		N	F-statistic	λ	AIC	P	R2
SFTPA2	Max_dive_depth	23	0.7679	1	53.2232	0.6273	-0.2012
IL8	Max_dive_depth	23	1.3342	0.969	49.8723	0.253	0.01721
IL1A	Max_dive_depth	23	0.5323	0.96	50.6432	0.442	-0.01271
DPP9	Max_dive_depth	23	0.4123	1	25.6023	0.492	-0.0223
ABCA3	Max_dive_depth	23	1.7232	0.958	49.4232	0.172	0.0572
AP3B1	Max_dive_depth	23	1.142	1	50.6251	0.301	0.01023
ATP11A	Max_dive_depth	23	0.084521	0.953	51.2031	0.7623	-0.0302
BDKRB1	Max_dive_depth	23	4.562	1	46.6223	0.0434	0.16
BRD4	Max_dive_depth	23	0.2318	0.959	50.8273	0.4602	-0.01832
CHRM3	Max_dive_depth	23	1.231	0.961	50.2103	0.291	0.01823
DKC1	Max_dive_depth	23	5.923	1	45.7382	0.0632	0.2013
DSP	Max_dive_depth	23	0.5122	0.964	50.9823	0.4574	-0.0132
EHMT2	Max_dive_depth	23	0.01871	0.949	51.3821	0.8021	-0.0392
FAM13A	Max_dive_depth	23	6.231	1	46.9382	0.0691	0.2093
FKBP10	Max_dive_depth	23	0.231	0.991	50.9342	0.4432	-0.01983
HLA-DRB1	Max_dive_depth	23	1.365	1	49.2332	0.2232	0.02813
IL1RN	Max_dive_depth	23	1.7231	1	49.2867	0.1892	0.0593
MAPT	Max_dive_depth	23	0.04249	0.961	51.2231	0.833	-0.0352
MBL2	Max_dive_depth	23	0.7354	1	50.3535	0.3928	-0.01013
MDGA2	Max_dive_depth	23	1.458	1	49.601	0.2231	0.03724
MMP7	Max_dive_depth	23	2.584	1	48.4757	0.1201	0.0682
OBFC1	Max_dive_depth	23	1.972	1	49.0234	0.1623	0.04834
OPN	Max_dive_depth	23	0.6623	1	50.421	0.412	-0.01352
PARN	Max_dive_depth	23	3.56	1	47.4869	0.0692	0.2913
PINK1	Max_dive_depth	23	5.892	1	45.7446	0.0272	0.208
PLAU	Max_dive_depth	23	1.7632	1	49.6891	0.2423	0.0308
PTGS2	Max_dive_depth	23	0.2312	1	25.6754	0.5261	-0.0183
PTPN11	Max_dive_depth	23	1.7632	1	49.8734	0.2201	0.0372
RTEL1	Max_dive_depth	23	4.822	0.969	46.5553	0.0382	0.072
RXFP1	Max_dive_depth	23	0.8923	0.954	50.5327	0.3721	-0.00728
SERPINE1	Max_dive_depth	23	0.0123	0.961	51.2709	0.7921	-0.0382
SETD2	Max_dive_depth	23	1.2324	0.937	50.0118	0.2623	0.0293
SFTPB	Max_dive_depth	23	0.0123	0.961	51.372	0.6623	-0.0402
SFTPC	Max_dive_depth	23	0.1723	1	26.1025	0.7002	-0.0392
SPPL2C	Max_dive_depth	23	0.2923	0.968	51.8374	0.5813	-0.03029
TERT	Max_dive_depth	23	2.873	1	48.2073	0.0901	0.08532
TFPI	Max_dive_depth	23	0.3021	0.953	51.1034	0.5723	-0.03014
TGFB1	Max_dive_depth	23	0.7231	1	50.5038	0.402	-0.01073
TINF2	Max_dive_depth	23	3.023	0.96	48.3023	0.0892	0.0893
TLR3	Max_dive_depth	23	0.1342	0.968	51.2013	0.6293	-0.0389
TOLLIP	Max_dive_depth	23	3.12	0.967	47.9233	0.0802	0.0998
WISP1	Max_dive_depth	23	1.233	0.965	49.9823	0.2283	0.0275

## Sheet: Table S9
Table S9. Assessing the cell viability of A549 cells at 0h, 24h, and 48h using CCK-8 assay.
Hours	Control			M			W			M(mut)			W(mut)
0	0.81	0.77	0.818	1.031	0.988	0.97	0.756	0.862	0.811	0.799	0.833	0.731	0.647	0.69	0.639
24	1.137	1.214	1.106	1.388	1.738	1.519	0.927	1.034	1.063	1.04	1.183	1.171	0.91	0.948	0.928
48	2.789	3.279	3.078	3.288	3.48	3.483	2.592	2.74	2.772	3.051	3.129	3.361	2.744	2.566	2.648

## Sheet: Table S10
Table S10. Primers used in this study.
Primers’ name	Forward (5’-3’)	Reverse (5’-3’)
SFTPC(Mouse-mut)	AGCCAGCTCCAGGAACCTACTGCTACGTCATGAAGATGGCTCCAGAGA	TCTCTGGAGCCATCTTCATGACGTAGCAGTAGGTTCCTGGAGCTGGCT
SFTPC(Whale-mut)	AGCCCCGGGAACCTGCTGCTATATCATGAAGATGGCTCCGCAGAGCAT	ATGCTCTGCGGAGCCATCTTCATGATATAGCAGCAGGTTCCCGGGGCT
SFTPC(Mouse）	CTTGGTACCGAGCTCGGATCCATGGACATGAGTAGC	AACGGGCCCTCTAGACTCGAGCTAGATATAGTAGAG

[truncated: 1 more sheets: Table S11]
